# Supplementary material for: Laboratory Studies about Microplastic Aging and Its Effects on the Adsorption of Chlorpyrifos
Source: Polymers (Basel). 2023 Aug 19;15(16):3468. doi: 10.3390/polym15163468 (PMC10459960; doi:10.3390/polym15163468)
Supplement: Supplementary file 1 [file polymers-15-03468-s001.zip]

Archive with 1 entries (1 files):
- polymers-2539578-supplementary.pdf
